# Supplementary material for: Silica hydrogels as a carbon-free solid media for the culture of diverse organisms
Source: FEMS Microbes. 2024 Dec 28;6:xtae035. doi: 10.1093/femsmc/xtae035 (PMC11737323; doi:10.1093/femsmc/xtae035)
Supplement: xtae035_Supplemental_Files [file xtae035_supplemental_files.zip]

Archive with 4 entries (4 files):
- FEMSMC-2024-041.R1 one sentence summary.docx
- FEMSMC-2024-041.R1 supplementary data - reviews and author response.docx
- L58_response_letter_v4.pdf
- L58_SI_v6.docx
